# Supplementary material for: Synergistic Sn-Induced Band Convergence in Mn-Doped p-Type PbTe Enables High Thermoelectric Performance
Source: Materials (Basel). 2026 May 9;19(10):1947. doi: 10.3390/ma19101947 (PMC13208535; doi:10.3390/ma19101947)
Supplement: Supplementary file 1 [file materials-19-01947-s001.zip]

Archive with 1 entries (1 files):
- materials-4264352-supplementary.pdf
